# Supplementary material for: Cell-free plasma telomere length correlated with the risk of cardiovascular events using machine learning classifiers
Source: Sci Rep. 2024 Dec 5;14:30390. doi: 10.1038/s41598-024-76686-2 (PMC11621410; doi:10.1038/s41598-024-76686-2)
Supplement: Supplementary file 1 — Supplementary Material 1 [file 41598_2024_76686_MOESM1_ESM.xlsx]

## Sheet: Table S1
Table S1.List of qPCR primers sequences.
Gene	Forward	Reverse
TELO	GGTTTTTGAGGGTGAGGGTGAGGGTGAGGGTGAGGGT	TCCCGACTATCCCTATCCCTATCCCTATCCCTATCCCTA
36B4	CAGCAAGTGGGAAGGTGTAATCC	CCCATTCTATCATCAACGGGTACAA
